# Supplementary material for: SC2Spa: a deep learning based approach to map transcriptome to spatial origins at cellular resolution
Source: BMC Bioinformatics. 2025 Jun 2;26:148. doi: 10.1186/s12859-025-06173-6 (PMC12131412; doi:10.1186/s12859-025-06173-6)
Supplement: Supplementary file 2 — Supplementary Material 2 [file 12859_2025_6173_MOESM2_ESM.xls]

## Sheet: Supplementary Table 1
Supplementary Table 1. Single-cell and ST data used in this study.
ST Assay	Species	Tissue Type	Single Cell Assay	Used for Cross-validataion	Used for mapping single cells to a ST reference	DOI
Slide-seqV2 (puck_200115_08 and puck_191204_01)	Mouse	Brain	NA	Yes (puck_200115_08)	Yes	https://doi.org/10.1038/s41587-020-0739-1
NA	Mouse	Adult Mouse Brain	scRNA-seq	No	Yes	10.1016/j.cell.2018.07.028
Visium (Cell2location)	Mouse	Brain	snRNA-seq	No	Yes	https://doi.org/10.1038/s41587-021-01139-4
Visium (inter-tumour 6800STDY12499506)	Human	Kidney Cancer	scRNA-seq (PD45816)	No	Yes	10.1016/j.ccell.2022.11.001
Visium	Human	Breast Cancer	3’ and 5’ scFFPE-seq	No	Yes	10.1101/2022.10.06.510405
Slide-seqV2 (puck_190926_03)	Mouse	Embryo	NA	Yes	No	https://doi.org/10.1038/s41587-020-0739-1
Stereo-seq (E14.5E1S3)	Mouse	Embryo	NA	Yes	No	10.1016/j.cell.2022.04.003
3D FISH (Fluorescence in-situ hybridization)	Drosophila	Embryo	NA	Yes	No	10.1126/science.aan3235
