# Supplementary material for: SC2Spa: a deep learning based approach to map transcriptome to spatial origins at cellular resolution
Source: BMC Bioinformatics. 2025 Jun 2;26:148. doi: 10.1186/s12859-025-06173-6 (PMC12131412; doi:10.1186/s12859-025-06173-6)
Supplement: Supplementary file 3 — Supplementary Material 3 [file 12859_2025_6173_MOESM3_ESM.xls]

## Sheet: Supplementary Table 2
Supplementary Table 2. Comparison of running time
Time (min)	Dataset	Data size	SC2Spa	Logistic Regression	NovoSpaRc	SpaOTsc	Tangram	CeLEry
5-fold cross validation	Mouse Embryo (Slide-seqV2)	41406	126.32	59.42	475.73	4041.43	221.81	700.94
	Mouse Hippocampus (Slide-seqV2)	35349	154.37	137.93	344.7	2978.92	164.95	714.34
	Mouse Embryo (Stereo-seq)	92928	641.99	75.79	2930.83	7524.78	113.76	1339.8
	Drosophila embryo (3D FISH)	3093 for 84 genes	4.32	1.5	0.91	9.1	0.59	10.19
Predict independent ST data	Mouse Hippocampus (Slide-seqV2)	Query: 35,349 Ref:16,373	52.7	52.31	153.76	483.46	9.4	167.51
	mouse brain data (Visium)	Query: 2,983 Ref: 4,984	13.11	7.26	3.52	14.15	4.02	24.63
CPU/GPU			GPU	GPU	CPU	CPU	GPU	CPU
